# Supplementary material for: Improved limit of detection for zoonotic Plasmodium knowlesi and P. cynomolgi surveillance using reverse transcription for total nucleic acid preserved samples or dried blood spots
Source: PLoS Negl Trop Dis. 2025 Feb 6;19(2):e0012129. doi: 10.1371/journal.pntd.0012129 (PMC11838868; doi:10.1371/journal.pntd.0012129)
Supplement: S1 Data — (XLSX) [file pntd.0012129.s001.xlsx]

## Sheet: Sheet1
Reference	Plasmodium	Species_tested	ID	RT	Replicates	LOD	LOD_median	LOD_old	Assay	Assay_type	Note/Comment
Snounou (Pgenus-ref)	Pgenus	Pk	QDM2008	Without_RT	2	0.2		0.2	Pgenus_reference	nested PCR
Snounou (Pgenus-ref)	Pgenus	Pk	QDM2022	Without_RT	2	2		2	Pgenus_reference	nested PCR
Snounou (Pgenus-ref)	Pgenus	Pk	QDM2025	Without_RT	2	2		2	Pgenus_reference	nested PCR
Snounou (Pgenus-ref)	Pgenus	Pk	QDM2037	Without_RT	2	2		2	Pgenus_reference	nested PCR
Snounou (Pgenus-ref)	Pgenus	Pv	SK17	Without_RT	2	0.2		0.2	Pgenus_reference	nested PCR
Snounou (Pgenus-ref)	Pgenus	Pc	NHP1	Without_RT	2	0.2		0.2	Pgenus_reference	nested PCR
Kamau	Pgenus	Pk	QDM2008	Without_RT	2	2		2	Pgenus	real-time PCR
Kamau	Pgenus	Pk	QDM2022	Without_RT	2	0.02		0.02	Pgenus	real-time PCR
Kamau	Pgenus	Pk	QDM2025	Without_RT	2	2		2	Pgenus	real-time PCR
Kamau	Pgenus	Pk	QDM2037	Without_RT	2	2		2	Pgenus	real-time PCR
Kamau	Pgenus	Pv	SK17	Without_RT	2	2		2	Pgenus	real-time PCR
Kamau	Pgenus	Pv	ZM295	Without_RT	2	2			Pgenus	real-time PCR
Kamau	Pgenus	Pv	ZM638	Without_RT	2	2			Pgenus	real-time PCR
Kamau	Pgenus	Pv	ZM624	Without_RT	2	0.2			Pgenus	real-time PCR
Kamau	Pgenus	Pc	NHP1	Without_RT	2	2		2	Pgenus	real-time PCR
Imwong (Pk-ref)	Pk	Pk	QDM2008	Without_RT	2	2		2	Pk_reference	nested PCR
Imwong (Pk-ref)	Pk	Pk	QDM2022	Without_RT	2	0.02		0.02	Pk_reference	nested PCR
Imwong (Pk-ref)	Pk	Pk	QDM2025	Without_RT	2	20		20	Pk_reference	nested PCR
Imwong (Pk-ref)	Pk	Pk	QDM2037	Without_RT	2	2		2	Pk_reference	nested PCR
Imwong (Pk-ref)	Pk	Pv	SK17	Without_RT	2	Neg			Pk_reference	nested PCR	*Negative for Pv
Imwong (Pk-ref)	Pk	Pc	NHP1	Without_RT	2	Neg			Pk_reference	nested PCR	*Negative for Pc
Divis	Pk	Pk	QDM2008	Without_RT	2	0.2		0.2	Pk_Test_A	real-time PCR
Divis	Pk	Pk	QDM2022	Without_RT	2	0.02		0.02	Pk_Test_A	real-time PCR
Divis	Pk	Pk	QDM2025	Without_RT	2	2		2	Pk_Test_A	real-time PCR
Divis	Pk	Pk	QDM2037	Without_RT	2	0.2		0.2	Pk_Test_A	real-time PCR
Divis	Pk	Pv	SK17	Without_RT	2	Neg			Pk_Test_A	real-time PCR	*Negative for Pv
Divis	Pk	Pc	NHP1	Without_RT	2	Neg			Pk_Test_A	real-time PCR	*Negative for Pc
Lubis	Pk	Pk	QDM2008	Without_RT	2	0.02		0.02	Pk_Test_B	hemi-nested PCR
Lubis	Pk	Pk	QDM2022	Without_RT	2	0.02		0.02	Pk_Test_B	hemi-nested PCR
Lubis	Pk	Pk	QDM2025	Without_RT	2	0.2		0.2	Pk_Test_B	hemi-nested PCR
Lubis	Pk	Pk	QDM2037	Without_RT	2	0.2		0.2	Pk_Test_B	hemi-nested PCR
Lubis	Pk	Pv	SK17	Without_RT	2	Neg			Pk_Test_B	hemi-nested PCR	*Negative for Pv
Lubis	Pk	Pc	NHP1	Without_RT	2	Neg			Pk_Test_B	hemi-nested PCR	*Negative for Pc
Lee	Pk	Pk	QDM2008	Without_RT	2	20		20	Pk_Test_C	nested PCR
Lee	Pk	Pk	QDM2022	Without_RT	2	2		2	Pk_Test_C	nested PCR
Lee	Pk	Pk	QDM2025	Without_RT	2	20		20	Pk_Test_C	nested PCR
Lee	Pk	Pk	QDM2037	Without_RT	2	2		2	Pk_Test_C	nested PCR
Lee	Pk	Pv	SK17	Without_RT	2	Neg			Pk_Test_C	nested PCR	*Negative for Pv
Lee	Pk	Pc	NHP1	Without_RT	2	Neg			Pk_Test_C	nested PCR	*Negative for Pc
Lee (Pc-ref)	Pc	Pk	QDM2008	Without_RT	2	Neg			Pc_reference	nested PCR	*Negative for Pk
Lee (Pc-ref)	Pc	Pk	QDM2022	Without_RT	2	Neg			Pc_reference	nested PCR	*Negative for Pk
Lee (Pc-ref)	Pc	Pk	QDM2025	Without_RT	2	Neg			Pc_reference	nested PCR	*Negative for Pk
Lee (Pc-ref)	Pc	Pk	QDM2037	Without_RT	2	Neg			Pc_reference	nested PCR	*Negative for Pk
Lee (Pc-ref)	Pc	Pv	SK17	Without_RT	2	Neg			Pc_reference	nested PCR	*Negative for Pv
Lee (Pc-ref)	Pc	Pc	NHP1	Without_RT	2	2		2	Pc_reference	nested PCR
Snounou (Pv-ref)	Pv	Pk	QDM2008	Without_RT	2	Neg			Pv_reference	nested PCR	*Negative for Pk
Snounou (Pv-ref)	Pv	Pk	QDM2022	Without_RT	2	Neg			Pv_reference	nested PCR	*Negative for Pk
Snounou (Pv-ref)	Pv	Pk	QDM2025	Without_RT	2	Neg			Pv_reference	nested PCR	*Negative for Pk
Snounou (Pv-ref)	Pv	Pk	QDM2037	Without_RT	2	Neg			Pv_reference	nested PCR	*Negative for Pk
Snounou (Pv-ref)	Pv	Pv	SK17	Without_RT	2	20		20	Pv_reference	nested PCR
Snounou (Pv-ref)	Pv	Pc	NHP1	Without_RT	2				Pv_reference	nested PCR	**Cross-reactive positive for Pc (LOD 0.02)			*CHECK the other column run (these are likely only lowest postiive on singlicate)
Snounou (Pgenus-ref)	Pgenus	Pk	QDM2008	With_RT	2	0.0002		0.0002	Pgenus_reference	nested PCR				0.0002
Snounou (Pgenus-ref)	Pgenus	Pk	QDM2022	With_RT	2	0.001		0.001	Pgenus_reference	nested PCR				0.02
Snounou (Pgenus-ref)	Pgenus	Pk	QDM2025	With_RT	2	0.00125		0.00125	Pgenus_reference	nested PCR				0.002
Snounou (Pgenus-ref)	Pgenus	Pk	QDM2037	With_RT	2	0.002		0.002	Pgenus_reference	nested PCR				0.002
Snounou (Pgenus-ref)	Pgenus	Pv	SK17	With_RT	2	0.02		0.02	Pgenus_reference	nested PCR				0.02
Snounou (Pgenus-ref)	Pgenus	Pc	NHP1	With_RT	2	0.01		0.01	Pgenus_reference	nested PCR				0.002
Kamau	Pgenus	Pk	QDM2008	With_RT	4	0.0002		0.0002	Pgenus	real-time PCR
Kamau	Pgenus	Pk	QDM2022	With_RT	4	0.0002		0.0002	Pgenus	real-time PCR
Kamau	Pgenus	Pk	QDM2025	With_RT	4	0.0002		0.0002	Pgenus	real-time PCR
Kamau	Pgenus	Pk	QDM2037	With_RT	4	0.0002		0.0002	Pgenus	real-time PCR
Kamau	Pgenus	Pv	SK17	With_RT	4	0.002		0.002	Pgenus	real-time PCR
Kamau	Pgenus	Pv	ZM295	With_RT	2	0.002			Pgenus	real-time PCR
Kamau	Pgenus	Pv	ZM638	With_RT	2	0.002			Pgenus	real-time PCR
Kamau	Pgenus	Pv	ZM624	With_RT	2	0.2			Pgenus	real-time PCR
Kamau	Pgenus	Pc	NHP1	With_RT	4	0.002		0.002	Pgenus	real-time PCR
Imwong (Pk-ref)	Pk	Pk	QDM2008	With_RT	2	0.0002		0.0002	Pk_reference	hemi-nested PCR
Imwong (Pk-ref)	Pk	Pk	QDM2022	With_RT	2	0.00125		0.00125	Pk_reference	hemi-nested PCR
Imwong (Pk-ref)	Pk	Pk	QDM2025	With_RT	2	0.002		0.002	Pk_reference	hemi-nested PCR
Imwong (Pk-ref)	Pk	Pk	QDM2037	With_RT	2	0.0002		0.0002	Pk_reference	hemi-nested PCR
Imwong (Pk-ref)	Pk	Pv	SK17	With_RT	2	Neg			Pk_reference	hemi-nested PCR	*Negative for Pv
Imwong (Pk-ref)	Pk	Pc	NHP1	With_RT	2	Neg			Pk_reference	hemi-nested PCR	*Negative for Pc
Divis	Pk	Pk	QDM2008	With_RT	2	0.0002		0.0002	Test_A	real-time PCR
Divis	Pk	Pk	QDM2022	With_RT	2	0.0002		0.0002	Test_A	real-time PCR
Divis	Pk	Pk	QDM2025	With_RT	2	0.0002		0.0002	Test_A	real-time PCR
Divis	Pk	Pk	QDM2037	With_RT	2	0.0002		0.0002	Test_A	real-time PCR
Divis	Pk	Pv	SK17	With_RT	2	Neg			Test_A	real-time PCR	*Negative for Pv
Divis	Pk	Pc	NHP1	With_RT	2	Neg			Test_A	real-time PCR	*Negative for Pc
Lubis	Pk	Pk	QDM2008	With_RT	2	0.2		0.2	Test_B	hemi-nested PCR
Lubis	Pk	Pk	QDM2022	With_RT	2	0.2		0.2	Test_B	hemi-nested PCR
Lubis	Pk	Pk	QDM2025	With_RT	2	2		2	Test_B	hemi-nested PCR
Lubis	Pk	Pk	QDM2037	With_RT	2	2		2	Test_B	hemi-nested PCR
Lubis	Pk	Pv	SK17	With_RT	2	Neg			Test_B	hemi-nested PCR	*Negative for Pv
Lubis	Pk	Pc	NHP1	With_RT	2	Neg			Test_B	hemi-nested PCR	*Negative for Pc
Lee	Pk	Pk	QDM2008	With_RT	2	20		20	Test_C	nested PCR
Lee	Pk	Pk	QDM2022	With_RT	2	0.2		0.2	Test_C	nested PCR
Lee	Pk	Pk	QDM2025	With_RT	2	2		2	Test_C	nested PCR
Lee	Pk	Pk	QDM2037	With_RT	2	20		20	Test_C	nested PCR
Lee	Pk	Pv	SK17	With_RT	2	Neg			Test_C	nested PCR	*Negative for Pv
Lee	Pk	Pc	NHP1	With_RT	2	Neg			Test_C	nested PCR	*Negative for Pc
Snounou (Pv-ref)	Pv	Pk	QDM2008	With_RT	2	Neg			Pv_reference	nested PCR	*Negative for Pk
Snounou (Pv-ref)	Pv	Pk	QDM2022	With_RT	2	Neg			Pv_reference	nested PCR	*Negative for Pk
Snounou (Pv-ref)	Pv	Pk	QDM2025	With_RT	2	Neg			Pv_reference	nested PCR	*Negative for Pk
Snounou (Pv-ref)	Pv	Pk	QDM2037	With_RT	2	Neg			Pv_reference	nested PCR	*Negative for Pk
Snounou (Pv-ref)	Pv	Pv	SK17	With_RT	2	0.02		0.02	Pv_reference	nested PCR
Snounou (Pv-ref)	Pv	Pc	NHP1	With_RT	2				Pv_reference	nested PCR	**Incorrectly positive for Pc (LOD of 0.02)
Lee (Pc-ref)	Pc	Pk	QDM2008	With_RT	2	Neg			Pc_reference	nested PCR	*Negative for Pk
Lee (Pc-ref)	Pc	Pk	QDM2022	With_RT	2	Neg			Pc_reference	nested PCR	*Negative for Pk
Lee (Pc-ref)	Pc	Pk	QDM2025	With_RT	2	Neg			Pc_reference	nested PCR	*Negative for Pk
Lee (Pc-ref)	Pc	Pk	QDM2037	With_RT	2	Neg			Pc_reference	nested PCR	*Negative for Pk
Lee (Pc-ref)	Pc	Pv	SK17	With_RT	2	Neg			Pc_reference	nested PCR	*Negative for Pv
Lee (Pc-ref)	Pc	Pc	NHP1	With_RT	2	0.002		0.2	Pc_reference	nested PCR
